# Supplementary material for: Correlative proteomics identify the key roles of stress tolerance strategies in Acinetobacter baumannii in response to polymyxin and human macrophages
Source: PLoS Pathog. 2022 Mar 1;18(3):e1010308. doi: 10.1371/journal.ppat.1010308 (PMC8887720; doi:10.1371/journal.ppat.1010308)
Supplement: S1 Table — DEPs, differentially expressed proteins; AB, wild-type Acinetobacter baumannii AB5075; PMB, polymyxin B; THP-1-dMs, macrophage-like THP-1 cells. (XLSX) [file ppat.1010308.s004.xlsx]

## Sheet: AB + THP-1-dMs
S1 Table. List of all DEPs in interacting A. baumannii following infection of THP-1-dMs (AB + THP-1-dMs) compared to the untreated bacteria control (log2FC >1 or <-1, FDR <0.05). DEPs, differentially expressed proteins; AB, wild-type Acinetobacter baumannii AB5075; PMB, polymyxin B; THP-1-dMs, macrophage-like THP-1 cells.
NCBI Locus	Gene Name	Protein Description	AB + THP-1-dMs vs AB	AB + PMB vs AB	AB + THP-1-dMs + PMB vs AB
ABUW_RS13055	-	cold-shock protein	4.12339	-	-
ABUW_RS13140	-	heavy-metal-associated domain-containing protein	3.84835	-	-
ABUW_RS10485	-	YARHG domain-containing protein	3.4274	-	-
ABUW_RS03335	-	response regulator	3.1299	-	-
ABUW_RS16375	grxC	glutaredoxin 3	2.9364	-	-
ABUW_RS14375	-	FKBP-type peptidyl-prolyl cis-trans isomerase	2.69979	-	-
ABUW_RS06745	-	histidine phosphatase family protein	2.50135	-	-
ABUW_RS03270	-	sel1 repeat family protein	1.97739	-	-
ABUW_RS15080	lysM	peptidoglycan-binding protein LysM	1.44098	-	-
ABUW_RS04860	-	hypothetical protein	1.37839	-	-
ABUW_RS15360	-	cold shock domain-containing protein	1.22608	-	-
ABUW_RS14075	lysS	lysine--tRNA ligase	-1.00398	-	-
ABUW_RS05540	-	LysR family transcriptional regulator	-1.01974	-	-
ABUW_RS18605	-	acetyltransferase	-1.01996	-	-
ABUW_RS05980	-	adenosylhomocysteinase	-1.03623	-	-
ABUW_RS13680	-	RHS repeat protein	-1.04935	-	-
ABUW_RS11165	tkt	transketolase	-1.05533	-	-
ABUW_RS01630	serA	phosphoglycerate dehydrogenase	-1.06128	-	-
ABUW_RS10605	-	TonB-dependent receptor	-1.08659	-	-
ABUW_RS04885	tolQ	protein TolQ	-1.11221	-	-
ABUW_RS02045	rplN	50S ribosomal protein L14	-1.12142	-	-
ABUW_RS04180	serS	serine--tRNA ligase	-1.13786	-	-
ABUW_RS08880	-	CTP synthase	-1.14168	-	-
ABUW_RS07780	-	bifunctional aconitate hydratase 2/2-methylisocitrate dehydratase	-1.15464	-	-
ABUW_RS03185	-	thiolase family protein	-1.20868	-	-
ABUW_RS02075	rplR	50S ribosomal protein L18	-1.2139	-	-
ABUW_RS01030	-	FAD-dependent oxidoreductase	-1.25421	-	-
ABUW_RS13720	argG	argininosuccinate synthase	-1.25587	-	-
ABUW_RS13285	clpB	ATP-dependent chaperone ClpB	-1.29348	-	-
ABUW_RS18450	-	D-amino acid dehydrogenase	-1.34639	-	-
ABUW_RS01795	-	glycine--tRNA ligase subunit beta	-1.38645	-	-
ABUW_RS02125	rplQ	50S ribosomal protein L17	-1.41851	-	-
ABUW_RS00155	ppc	phosphoenolpyruvate carboxylase	-1.44149	-	-
ABUW_RS12285	pcaF	3-oxoadipyl-CoA thiolase	-1.45529	-	-
ABUW_RS16310	-	acetolactate synthase 3 large subunit	-1.50205	-	-
ABUW_RS02070	rplF	50S ribosomal protein L6	-1.51341	-	-
ABUW_RS16470	-	glutamate-5-semialdehyde dehydrogenase	-1.57128	-	-
ABUW_RS12480	tssH	type VI secretion system ATPase TssH	-1.6001	-	-
ABUW_RS00935	uvrA	excinuclease ABC subunit UvrA	-1.60632	-	-
ABUW_RS05750	basC	putative histamine N-monooxygenase	-1.6872	-	-
ABUW_RS01995	rplC	50S ribosomal protein L3	-1.70093	-	-
ABUW_RS08495	fabZ	3-hydroxyacyl-ACP dehydratase FabZ	-1.81671	-	-
ABUW_RS12475	tssA	type VI secretion system protein TssA	-1.82271	-	-
ABUW_RS04790	-	lysophospholipid acyltransferase family protein	-1.83183	-	-
ABUW_RS08245	-	iron-containing redox enzyme family protein	-1.98989	-	-
ABUW_RS08615	-	PEGA domain-containing protein	-2.0944	-	-
ABUW_RS10640	-	siderophore biosynthesis protein	-2.14953	-	-
ABUW_RS10895	-	integration host factor subunit beta	-3.68567	-	-
ABUW_RS18530	prpC	2-methylcitrate synthase	-1.43165	2.01044	-
ABUW_RS16650	-	MotA/TolQ/ExbB proton channel family protein	-1.94878	1.79876	-
ABUW_RS14030	-	isocitrate lyase	-1.62066	1.64008	-
ABUW_RS10195	-	thiolase family protein	-1.76999	1.59001	-
ABUW_RS00810	glmM	phosphoglucosamine mutase	-1.05335	1.47432	-
ABUW_RS12400	-	dihydrodipicolinate synthase family protein	-1.31368	1.35761	-
ABUW_RS15420	nuoC	NADH-quinone oxidoreductase subunit C/D	-1.41854	1.22639	-
ABUW_RS02980	-	acyl-CoA dehydrogenase C-terminal domain-containing protein	-1.12415	1.22168	-
ABUW_RS08385	fumC	class II fumarate hydratase	-1.40938	1.05534	-
ABUW_RS20195	-	hypothetical protein	2.29789	-1.4852	-
ABUW_RS09645	-	hypothetical protein	2.92647	-1.91301	-
ABUW_RS05085	pdxJ	pyridoxine 5'-phosphate synthase	-1.1297	-2.01997	-
ABUW_RS00825	-	putative porin	1.20101	-2.18016	-
ABUW_RS12225	-	cold-shock protein	6.11526	-	3.91946
ABUW_RS17435	-	DUF1311 domain-containing protein	1.20501	1.34744	2.14282
ABUW_RS02090	rplO	50S ribosomal protein L15	-1.29474	-	-1.11277
ABUW_RS03475	-	threonine ammonia-lyase	-1.48264	1.22829	-1.16299
ABUW_RS02885	-	branched-chain amino acid transaminase	-1.00188	-	-1.21456
ABUW_RS08070	-	TonB-dependent siderophore receptor	-1.0443	-	-1.29425
ABUW_RS01590	rplS	50S ribosomal protein L19	-1.68463	-	-1.29646
ABUW_RS08875	-	hypothetical protein	-1.62321	-	-1.33061
ABUW_RS13280	-	CinA family protein	-1.02521	-	-1.35769
ABUW_RS00035	-	ATP-binding cassette domain-containing protein	-1.68551	-2.18505	-1.37664
ABUW_RS07145	-	DUF2171 domain-containing protein	1.83552	-	-1.41114
ABUW_RS07480	purH	bifunctional phosphoribosylaminoimidazolecarboxamide formyltransferase/IMP cyclohydrolase	-1.52481	-	-1.43116
ABUW_RS05745	bauA	TonB-dependent ferric acinetobactin receptor BauA	-1.41101	-	-1.50101
ABUW_RS00010	-	DNA polymerase III subunit beta	-1.28477	-	-1.51454
ABUW_RS04915	purL	phosphoribosylformylglycinamidine synthase	-1.60877	-	-1.5151
ABUW_RS07885	-	glutamine--tRNA ligase/YqeY domain fusion protein	-1.5088	-	-1.54254
ABUW_RS00685	-	alpha/beta hydrolase	-1.83902	-	-1.57789
ABUW_RS16535	-	trigger factor	-1.08277	-	-1.5848
ABUW_RS17430	htpG	molecular chaperone HtpG	-1.72421	-	-1.59609
ABUW_RS04105	-	SDR family NAD(P)-dependent oxidoreductase	-2.03932	-	-1.59625
ABUW_RS04130	adeJ	multidrug efflux RND transporter permease subunit AdeJ	-2.09319	-	-1.64605
ABUW_RS12650	-	5-oxoprolinase/urea amidolyase family protein	-1.27938	-	-1.70525
ABUW_RS06425	-	hypothetical protein	-1.2133	-	-1.75334
ABUW_RS15440	-	hypothetical protein	1.42393	-5.15362	-1.7624
ABUW_RS18245	-	SPOR domain-containing protein	-1.38633	-3.38707	-1.83096
ABUW_RS14495	-	TonB-dependent receptor	-1.91842	-	-1.86766
ABUW_RS05110	-	PaaI family thioesterase	-1.69727	-2.02024	-1.86807
ABUW_RS10725	hscA	Fe-S protein assembly chaperone HscA	-1.30985	-	-1.90959
ABUW_RS17310	recN	DNA repair protein RecN	-2.22434	-1.88498	-1.92983
ABUW_RS11425	-	tautomerase family protein	-2.09391	-2.22005	-1.94232
ABUW_RS07415	-	aspartate/glutamate racemase family protein	-1.65457	-	-1.9637
ABUW_RS15775	-	ATP phosphoribosyltransferase	-2.85565	-	-1.97574
ABUW_RS07590	ppsA	phosphoenolpyruvate synthase	-1.51319	-	-1.98535
ABUW_RS00670	-	transporter	-1.92168	-	-1.99018
ABUW_RS16980	-	HopJ type III effector protein	2.51628	-	-1.99353
ABUW_RS16505	pta	phosphate acetyltransferase	-2.85646	1.33868	-2.00685
ABUW_RS03165	-	nitrite/sulfite reductase	-1.88126	-	-2.04813
ABUW_RS03505	gatB	Asp-tRNA(Asn)/Glu-tRNA(Gln) amidotransferase subunit GatB	-1.14508	-	-2.08834
ABUW_RS00615	parE	DNA topoisomerase IV subunit B	-1.3108	-	-2.09104
ABUW_RS01250	-	acetyl-CoA hydrolase/transferase family protein	-1.8626	-	-2.11447
ABUW_RS03510	gatA	Asp-tRNA(Asn)/Glu-tRNA(Gln) amidotransferase subunit GatA	-1.27768	-	-2.11986
ABUW_RS12355	-	aldehyde dehydrogenase (NADP(+))	-1.67241	-	-2.12523
ABUW_RS17705	-	homoserine dehydrogenase	-1.23872	-1.78401	-2.13227
ABUW_RS18635	wecC	UDP-N-acetyl-D-mannosamine dehydrogenase	-1.46187	-1.33175	-2.13817
ABUW_RS13215	ahpF	alkyl hydroperoxide reductase subunit F	-1.0388	-	-2.15637
ABUW_RS17485	rplJ	50S ribosomal protein L10	-2.24955	-	-2.20194
ABUW_RS18240	-	arginine--tRNA ligase	-1.57097	-2.11976	-2.21096
ABUW_RS05175	-	glutamate 5-kinase	-2.35566	-	-2.21618
ABUW_RS10655	-	AarF/ABC1/UbiB kinase family protein	-1.38976	-2.44632	-2.25112
ABUW_RS05755	basD	acinetobactin non-ribosomal peptide synthetase subunit BasD	-2.8948	-	-2.34253
ABUW_RS17615	-	oxidative damage protection protein	1.71681	-2.89698	-2.36459
ABUW_RS00525	phoB	phosphate regulon transcriptional regulator PhoB	-2.16035	-2.55827	-2.39793
ABUW_RS18805	ileS	isoleucine--tRNA ligase	-1.22019	-2.04008	-2.42462
ABUW_RS04095	-	valine--tRNA ligase	-1.3657	-	-2.42612
ABUW_RS18730	-	bifunctional 3-demethylubiquinone 3-O-methyltransferase/2-octaprenyl-6-hydroxy phenol methylase	-1.40445	-	-2.47541
ABUW_RS15075	-	hydroxymethylpyrimidine/phosphomethylpyrimidine kinase	-1.88032	-3.48434	-2.5233
ABUW_RS01760	-	hypothetical protein	-3.23405	-	-2.53037
ABUW_RS02615	yajC	preprotein translocase subunit YajC	-2.78771	-	-2.53663
ABUW_RS05790	basH	acinetobactin biosynthesis thioesterase BasH	-1.09683	-4.00772	-2.5522
ABUW_RS16640	msrA	peptide-methionine (S)-S-oxide reductase MsrA	1.43469	-2.65586	-2.56628
ABUW_RS05475	sohB	protease SohB	-3.23404	-	-2.59519
ABUW_RS10315	-	MBL fold metallo-hydrolase	-2.25299	-3.30069	-2.60871
ABUW_RS00325	hppD	4-hydroxyphenylpyruvate dioxygenase	-1.36894	-	-2.63329
ABUW_RS03555	-	phosphoadenylyl-sulfate reductase	-1.02296	-1.29341	-2.63963
ABUW_RS17645	thiC	phosphomethylpyrimidine synthase ThiC	-2.0608	-	-2.75081
ABUW_RS01635	-	FAD-binding oxidoreductase	-1.93388	-	-2.79376
ABUW_RS11125	putA	trifunctional transcriptional regulator/proline dehydrogenase/L-glutamate gamma-semialdehyde dehydrogenase	-2.30042	-	-2.81373
ABUW_RS04005	prpF	2-methylaconitate cis-trans isomerase PrpF	-2.97391	-3.94619	-2.81996
ABUW_RS07805	-	DUF4198 domain-containing protein	-1.01788	-2.51244	-2.82936
ABUW_RS10705	-	IscS subfamily cysteine desulfurase	-1.95372	-	-2.88025
ABUW_RS03515	gatC	Asp-tRNA(Asn)/Glu-tRNA(Gln) amidotransferase subunit GatC	-1.56123	-	-2.90696
ABUW_RS05800	basJ	acinetobactin biosynthesis isochorismate synthase BasJ	-1.73778	-1.10432	-2.91218
ABUW_RS08675	grxD	Grx4 family monothiol glutaredoxin	1.19049	-4.3106	-2.9225
ABUW_RS04020	-	SPFH/Band 7/PHB domain protein	-2.59452	-	-2.92969
ABUW_RS00745	ftsA	cell division protein FtsA	-2.2507	-2.69363	-2.93167
ABUW_RS02560	-	sulfurtransferase	1.74922	-3.88444	-2.9482
ABUW_RS14105	-	hydrogen peroxide-inducible genes activator	-1.10129	-1.2949	-2.95053
ABUW_RS05140	uvrB	excinuclease ABC subunit UvrB	-1.81913	-	-2.96163
ABUW_RS08455	frr	ribosome recycling factor	1.54163	-6.76687	-2.98232
ABUW_RS07960	-	spore coat protein U domain-containing protein	-2.82083	-	-2.98326
ABUW_RS00700	xth	exodeoxyribonuclease III	-2.49502	-3.95812	-2.98598
ABUW_RS16365	rsgA	ribosome small subunit-dependent GTPase A	-2.32764	-3.8651	-3.00581
ABUW_RS12855	-	KpsF/GutQ family sugar-phosphate isomerase	-1.45783	-	-3.01083
ABUW_RS10450	-	O-succinylhomoserine sulfhydrylase	-3.16091	-	-3.01726
ABUW_RS14720	fur	ferric iron uptake transcriptional regulator	-1.21469	-4.72193	-3.0693
ABUW_RS16320	-	leucine--tRNA ligase	-2.00423	-	-3.08797
ABUW_RS10775	rpsT	30S ribosomal protein S20	-2.76414	-	-3.10443
ABUW_RS19420	aph(3')-VI	APH(3')-VI family aminoglycoside O-phosphotransferase	1.19058	-2.3171	-3.13097
ABUW_RS12655	-	putative hydro-lyase	-1.65797	-	-3.16423
ABUW_RS15910	trxA	thioredoxin	1.15596	-7.19886	-3.16425
ABUW_RS07575	cyoB	cytochrome o ubiquinol oxidase subunit I	-3.34936	-	-3.24767
ABUW_RS07595	-	kinase/pyrophosphorylase	-2.89484	-4.15633	-3.30206
ABUW_RS13600	-	aspartate aminotransferase family protein	-1.04324	-3.55894	-3.32583
ABUW_RS14475	-	biliverdin-producing heme oxygenase	-1.46152	-2.61082	-3.32796
ABUW_RS13635	-	FAD-binding oxidoreductase	-2.10271	-3.28387	-3.33188
ABUW_RS16550	leuA	2-isopropylmalate synthase	-1.38222	-	-3.38628
ABUW_RS01285	ettA	energy-dependent translational throttle protein EttA	-1.04748	-2.45351	-3.4302
ABUW_RS04375	greA	transcription elongation factor GreA	1.05556	-5.00472	-3.48888
ABUW_RS09455	-	nicotinate phosphoribosyltransferase	-3.26422	-1.548	-3.56047
ABUW_RS10890	-	DUF1049 domain-containing protein	-3.71007	-	-3.65696
ABUW_RS16805	-	AraC family transcriptional regulator	-1.23548	-2.02634	-3.75403
ABUW_RS15180	ligA	NAD-dependent DNA ligase LigA	-1.89308	-3.5107	-3.8213
ABUW_RS10685	-	HU family DNA-binding protein	-3.16132	-	-3.8385
ABUW_RS11875	-	hypothetical protein	2.24139	-3.24007	-3.84107
ABUW_RS08515	recA	recombinase RecA	-2.27753	-2.15568	-3.84359
ABUW_RS13325	-	adenylosuccinate synthase	-1.67771	-2.71685	-3.85401
ABUW_RS08710	ftsY	signal recognition particle-docking protein FtsY	-1.38511	-4.85611	-3.88222
ABUW_RS10390	trpB	tryptophan synthase subunit beta	-1.62405	-3.78863	-4.08096
ABUW_RS14875	-	beta-ketoacyl-ACP synthase II	-1.37532	-2.76897	-4.08313
ABUW_RS04210	-	iron-containing alcohol dehydrogenase	-2.05663	-2.04534	-4.1002
ABUW_RS02295	-	malate dehydrogenase	-1.24133	-5.82988	-4.12072
ABUW_RS17960	-	long-chain-fatty-acid--CoA ligase	-1.51469	-2.03085	-4.13535
ABUW_RS14205	metH	methionine synthase	-2.43752	-2.29861	-4.2488
ABUW_RS07655	prfA	peptide chain release factor 1	-1.16297	-5.59378	-4.2581
ABUW_RS07955	pepN	aminopeptidase N	-1.27044	-1.51776	-4.28341
ABUW_RS09285	-	PQQ-dependent sugar dehydrogenase	-1.66323	-4.33579	-4.33015
ABUW_RS17540	trpE	anthranilate synthase component I	-1.18936	-4.07453	-4.4005
ABUW_RS16510	-	fumarate hydratase	-1.58243	-2.6674	-4.60484
ABUW_RS14855	fusA	elongation factor G	-1.40618	-3.97816	-4.64023
ABUW_RS00070	-	tyrosine--tRNA ligase	-1.19152	-3.92074	-4.70935
ABUW_RS06660	pheA	prephenate dehydratase	-1.5286	-	-4.75902
ABUW_RS01260	ompR	two-component system response regulator OmpR	-1.03616	-5.59873	-4.79283
ABUW_RS15115	-	threonylcarbamoyl-AMP synthase	-1.37455	-5.05545	-4.85127
ABUW_RS14820	trxB	thioredoxin-disulfide reductase	-5.09993	-5.73263	-4.88995
ABUW_RS16825	leuB	3-isopropylmalate dehydrogenase	-1.51993	-6.41715	-5.02672
ABUW_RS05710	bauF	acinetobactin utilization protein BauF	-1.55804	-6.13222	-5.07204
ABUW_RS18525	acnD	Fe/S-dependent 2-methylisocitrate dehydratase AcnD	-3.10125	-1.80419	-5.23615
ABUW_RS01730	astD	succinylglutamate-semialdehyde dehydrogenase	-1.10724	-4.82893	-5.23787
ABUW_RS03035	trpB	tryptophan synthase subunit beta	-1.30268	-5.14222	-5.29342
ABUW_RS15090	fabG	3-oxoacyl-ACP reductase FabG	-1.27137	-5.07459	-5.30272
ABUW_RS04480	-	phosphoenolpyruvate carboxykinase (GTP)	-1.85877	-5.34487	-5.35135
ABUW_RS05720	basB	acinetobactin non-ribosomal peptide synthetase subunit BasB	-1.43479	-5.19365	-5.51069
ABUW_RS16275	-	peptide chain release factor 3	-2.20623	-5.99779	-5.65882
ABUW_RS16680	rpmG	50S ribosomal protein L33	-1.32353	-	-5.66683
ABUW_RS13345	-	aspartate kinase	-1.44815	-6.4797	-5.71715
ABUW_RS18915	-	5-(carboxyamino)imidazole ribonucleotide synthase	-1.97612	-6.82704	-5.7597
ABUW_RS05760	entE	(2,3-dihydroxybenzoyl)adenylate synthase	-1.23765	-5.10735	-5.7751
ABUW_RS01975	-	DUF853 domain-containing protein	-1.74792	-6.37898	-5.86438
ABUW_RS07485	fis	DNA-binding transcriptional regulator Fis	-4.85948	-	-5.91134
ABUW_RS04315	trpS	tryptophan--tRNA ligase	-1.92974	-3.51665	-5.94806
ABUW_RS02175	-	M3 family metallopeptidase	-1.09963	-4.58204	-6.39835
