# Supplementary material for: Correlative proteomics identify the key roles of stress tolerance strategies in Acinetobacter baumannii in response to polymyxin and human macrophages
Source: PLoS Pathog. 2022 Mar 1;18(3):e1010308. doi: 10.1371/journal.ppat.1010308 (PMC8887720; doi:10.1371/journal.ppat.1010308)
Supplement: S2 Table — DEPs, differentially expressed proteins; AB, wild-type Acinetobacter baumannii AB5075; PMB, polymyxin B; THP-1-dMs, macrophage-like THP-1 cells. (XLSX) [file ppat.1010308.s005.xlsx]

## Sheet: AB + PMB
S2 Table. List of all DEPs in polymyxin B treated A. baumannii (AB + PMB) compared to the untreated bacteria control (log2FC >1 or <-1, FDR <0.05). DEPs, differentially expressed proteins; AB, wild-type Acinetobacter baumannii AB5075; PMB, polymyxin B; THP-1-dMs, macrophage-like THP-1 cells.
NCBI Locus	Gene Name	Protein Description	AB + THP-1-dMs vs AB	AB + PMB vs AB	AB + THP-1-dMs + PMB vs AB
ABUW_RS11960	-	indolepyruvate ferredoxin oxidoreductase family protein	-	2.67652	-
ABUW_RS00430	-	ATP-binding protein	-	2.67629	-
ABUW_RS13330	-	ATP phosphoribosyltransferase regulatory subunit	-	2.6073	-
ABUW_RS01520	-	bifunctional (p)ppGpp synthetase/guanosine-3',5'-bis(diphosphate) 3'-pyrophosphohydrolase	-	2.46013	-
ABUW_RS12330	paaZ	phenylacetic acid degradation bifunctional protein PaaZ	-	2.29395	-
ABUW_RS20155	-	hypothetical protein	-	2.26831	-
ABUW_RS07060	-	D-glycerate dehydrogenase	-	2.24501	-
ABUW_RS12470	tssK	type VI secretion system baseplate subunit TssK	-	2.16146	-
ABUW_RS16335	macA	MacA family efflux pump subunit	-	1.94918	-
ABUW_RS16040	-	bifunctional (p)ppGpp synthetase/guanosine-3',5'-bis(diphosphate) 3'-pyrophosphohydrolase	-	1.91213	-
ABUW_RS03095	secA	preprotein translocase subunit SecA	-	1.89424	-
ABUW_RS08405	-	D-amino acid dehydrogenase	-	1.82427	-
ABUW_RS16865	ptsP	phosphoenolpyruvate--protein phosphotransferase	-	1.7789	-
ABUW_RS04780	lolD	lipoprotein-releasing ABC transporter ATP-binding protein LolD	-	1.75829	-
ABUW_RS03315	-	proline--tRNA ligase	-	1.75405	-
ABUW_RS01010	-	NAD-dependent succinate-semialdehyde dehydrogenase	-	1.64268	-
ABUW_RS16915	-	Rne/Rng family ribonuclease	-	1.60732	-
ABUW_RS16475	-	NADP-dependent glyceraldehyde-3-phosphate dehydrogenase	-	1.57493	-
ABUW_RS05265	-	NADP-dependent isocitrate dehydrogenase	-	1.54565	-
ABUW_RS05785	barB	acinetobactin export ABC transporter permease/ATP-binding subunit BarB	-	1.5285	-
ABUW_RS05885	-	aminopeptidase P family protein	-	1.51908	-
ABUW_RS15980	thrS	threonine--tRNA ligase	-	1.50945	-
ABUW_RS02940	aspS	aspartate--tRNA ligase	-	1.49303	-
ABUW_RS18580	pgi	glucose-6-phosphate isomerase	-	1.48388	-
ABUW_RS14665	hemB	porphobilinogen synthase	-	1.46719	-
ABUW_RS11855	katE	catalase HPII	-	1.46437	-
ABUW_RS08155	-	acetyl-CoA C-acetyltransferase	-	1.42283	-
ABUW_RS05385	rapA	RNA polymerase-associated protein RapA	-	1.40568	-
ABUW_RS00440	glmS	glutamine--fructose-6-phosphate transaminase (isomerizing)	-	1.39474	-
ABUW_RS14895	-	NAD+ synthase	-	1.39418	-
ABUW_RS05950	-	trypsin-like peptidase domain-containing protein	-	1.39352	-
ABUW_RS02275	-	PhoH family protein	-	1.3797	-
ABUW_RS08260	accC	acetyl-CoA carboxylase biotin carboxylase subunit	-	1.36969	-
ABUW_RS16870	katG	catalase/peroxidase HPI	-	1.36597	-
ABUW_RS18170	atpG	F0F1 ATP synthase subunit gamma	-	1.36058	-
ABUW_RS17115	pnp	polyribonucleotide nucleotidyltransferase	-	1.32731	-
ABUW_RS13495	-	aldehyde dehydrogenase	-	1.3219	-
ABUW_RS10310	-	TIGR01244 family phosphatase	-	1.31514	-
ABUW_RS07465	-	methionine ABC transporter ATP-binding protein	-	1.31124	-
ABUW_RS13340	alaS	alanine--tRNA ligase	-	1.30842	-
ABUW_RS16405	hisS	histidine--tRNA ligase	-	1.28267	-
ABUW_RS08490	lpxD	UDP-3-O-(3-hydroxymyristoyl)glucosamine N-acyltransferase	-	1.2765	-
ABUW_RS08160	-	3-oxoacyl-ACP reductase	-	1.21317	-
ABUW_RS05490	purB	adenylosuccinate lyase	-	1.20769	-
ABUW_RS04295	sucC	ADP-forming succinate--CoA ligase subunit beta	-	1.19831	-
ABUW_RS02180	rnr	ribonuclease R	-	1.19735	-
ABUW_RS01940	plsB	glycerol-3-phosphate 1-O-acyltransferase PlsB	-	1.19434	-
ABUW_RS03440	-	SdpI family protein	-	1.1906	-
ABUW_RS02465	-	1-acyl-sn-glycerol-3-phosphate acyltransferase	-	1.18849	-
ABUW_RS00805	guaB	IMP dehydrogenase	-	1.18242	-
ABUW_RS01880	-	ABC transporter ATP-binding protein	-	1.17621	-
ABUW_RS14655	-	EmrA/EmrK family multidrug efflux transporter periplasmic adaptor subunit	-	1.16609	-
ABUW_RS15405	nuoG	NADH-quinone oxidoreductase subunit NuoG	-	1.1376	-
ABUW_RS05425	-	diaminobutyrate--2-oxoglutarate transaminase	-	1.13209	-
ABUW_RS04795	sppA	signal peptide peptidase SppA	-	1.10945	-
ABUW_RS15935	pheS	phenylalanine--tRNA ligase subunit alpha	-	1.10746	-
ABUW_RS04805	-	phosphoribosylglycinamide formyltransferase	-	1.10075	-
ABUW_RS07600	pgaA	poly-beta-1,6 N-acetyl-D-glucosamine export porin PgaA	-	1.09975	-
ABUW_RS16525	clpX	ATP-dependent Clp protease ATP-binding subunit ClpX	-	1.08908	-
ABUW_RS14060	cysN	sulfate adenylyltransferase subunit CysN	-	1.08693	-
ABUW_RS18560	lldR	transcriptional regulator LldR	-	1.08387	-
ABUW_RS09610	adeC	multidrug efflux RND transporter outer membrane channel subunit AdeC	-	1.07465	-
ABUW_RS18175	-	F0F1 ATP synthase subunit alpha	-	1.03642	-
ABUW_RS04880	tolR	protein TolR	-	1.02729	-
ABUW_RS16300	ilvC	ketol-acid reductoisomerase	-	1.01347	-
ABUW_RS16655	-	energy transducer TonB	-	1.01045	-
ABUW_RS04680	dapF	diaminopimelate epimerase	-	-1.03728	-
ABUW_RS13805	-	LysM peptidoglycan-binding domain-containing protein	-	-1.05218	-
ABUW_RS15185	-	cell division protein ZipA	-	-1.19584	-
ABUW_RS16970	-	ABC transporter	-	-1.20308	-
ABUW_RS15785	-	BolA/IbaG family iron-sulfur metabolism protein	-	-1.29468	-
ABUW_RS12030	-	IclR family transcriptional regulator	-	-1.32387	-
ABUW_RS04215	-	hypothetical protein	-	-1.33187	-
ABUW_RS04390	-	hypothetical protein	-	-1.40277	-
ABUW_RS13530	-	FadR family transcriptional regulator	-	-1.50489	-
ABUW_RS06730	-	hypothetical protein	-	-1.60438	-
ABUW_RS07225	-	SRPBCC family protein	-	-1.60844	-
ABUW_RS16630	-	dihydrofolate reductase	-	-1.65219	-
ABUW_RS15275	apbC	iron-sulfur cluster carrier protein ApbC	-	-1.8231	-
ABUW_RS13225	-	glutathione S-transferase N-terminal domain-containing protein	-	-2.07012	-
ABUW_RS00545	-	pyridoxal phosphate-dependent aminotransferase	-	-2.20651	-
ABUW_RS11140	-	hypothetical protein	-	-2.42618	-
ABUW_RS08390	-	hypothetical protein	-	-2.61499	-
ABUW_RS17155	-	hypothetical protein	-	-2.64676	-
ABUW_RS02960	-	hypothetical protein	-	-2.82962	-
ABUW_RS03180	-	VOC family protein	-	-3.02198	-
ABUW_RS05910	-	hypothetical protein	-	-3.31305	-
ABUW_RS19720	-	Ig-like domain-containing protein	-	-3.87848	-
ABUW_RS06030	map	type I methionyl aminopeptidase	-	-4.73464	-
ABUW_RS02985	-	hypothetical protein	-	4.22849	2.67118
ABUW_RS15335	-	hypothetical protein	-	2.16143	2.94113
ABUW_RS01705	-	hypothetical protein	-	2.13571	1.99362
ABUW_RS13920	lon	endopeptidase La	-	1.63906	1.44503
ABUW_RS00725	murG	undecaprenyldiphospho-muramoylpentapeptide beta-N-acetylglucosaminyltransferase	-	1.54124	1.76232
ABUW_RS15915	rho	transcription termination factor Rho	-	1.52147	1.09151
ABUW_RS17390	fadA	acetyl-CoA C-acyltransferase FadA	-	1.47881	1.11873
ABUW_RS00020	gyrB	DNA topoisomerase (ATP-hydrolyzing) subunit B	-	1.41293	1.58195
ABUW_RS10380	aroC	chorismate synthase	-	1.36017	1.02459
ABUW_RS15430	ndhC	NADH-quinone oxidoreductase subunit A	-	1.35465	-1.31772
ABUW_RS01365	-	glutamate--tRNA ligase	-	1.34528	1.15049
ABUW_RS17385	fadB	fatty acid oxidation complex subunit alpha FadB	-	1.29573	1.00747
ABUW_RS08500	lpxA	acyl-ACP--UDP-N-acetylglucosamine O-acyltransferase	-	1.27713	1.99091
ABUW_RS16350	-	enoyl-ACP reductase	-	1.26259	1.22328
ABUW_RS05065	rnc	ribonuclease III	-	1.18279	1.2959
ABUW_RS14870	-	EcsC family protein	-	1.12707	1.15483
ABUW_RS02975	-	acyl-CoA dehydrogenase C-terminal domain-containing protein	-	1.10149	-1.31584
ABUW_RS15880	polA	DNA polymerase I	-	1.08902	1.32694
ABUW_RS06000	lipA	lipoyl synthase	-	-1.02564	-2.04934
ABUW_RS11495	-	hypothetical protein	-	-1.03463	-1.26849
ABUW_RS02245	wrbA	NAD(P)H:quinone oxidoreductase	-	-1.05522	-1.27321
ABUW_RS10330	-	2,3-butanediol dehydrogenase	-	-1.07994	-1.20673
ABUW_RS06695	-	thiazole synthase	-	-1.0831	-1.88909
ABUW_RS17945	ppa	inorganic diphosphatase	-	-1.12826	-2.62511
ABUW_RS05455	-	substrate-binding domain-containing protein	-	-1.13468	-3.7877
ABUW_RS10050	pqqC	pyrroloquinoline-quinone synthase PqqC	-	-1.13857	-1.12119
ABUW_RS16450	-	carboxy terminal-processing peptidase	-	-1.13971	-1.12842
ABUW_RS04870	tolB	Tol-Pal system beta propeller repeat protein TolB	-	-1.15389	-1.3929
ABUW_RS16740	-	zinc-binding alcohol dehydrogenase family protein	-	-1.17294	-2.38969
ABUW_RS06255	-	hypothetical protein	-	-1.1833	-1.115
ABUW_RS19145	-	ParB/RepB/Spo0J family partition protein	-	-1.2084	-1.55495
ABUW_RS10620	-	IucA/IucC family siderophore biosynthesis protein	-	-1.24	-2.18536
ABUW_RS10080	-	SDR family oxidoreductase	-	-1.25914	-2.43303
ABUW_RS16380	secB	protein-export chaperone SecB	-	-1.25935	-1.58412
ABUW_RS03970	-	hypothetical protein	-	-1.26469	-1.21729
ABUW_RS08660	map	type I methionyl aminopeptidase	-	-1.299	-1.56234
ABUW_RS06620	-	tetratricopeptide repeat protein	-	-1.30865	-1.3651
ABUW_RS00195	-	START domain-containing protein	-	-1.33043	-1.43559
ABUW_RS04495	-	Ig-like domain repeat protein	-	-1.34128	-1.66535
ABUW_RS15215	ffh	signal recognition particle protein	-	-1.35244	-1.93633
ABUW_RS05430	-	aspartate aminotransferase family protein	-	-1.36782	-3.44538
ABUW_RS15550	-	amidohydrolase	-	-1.37721	-3.73321
ABUW_RS15205	-	biotin--[acetyl-CoA-carboxylase] ligase	-	-1.42028	-1.78455
ABUW_RS06720	-	cold-shock protein	-	-1.46497	-1.01286
ABUW_RS12295	-	2-(1,2-epoxy-1,2-dihydrophenyl)acetyl-CoA isomerase	-	-1.48468	-2.31868
ABUW_RS06665	-	bifunctional prephenate dehydrogenase/3-phosphoshikimate 1-carboxyvinyltransferase	-	-1.49061	-2.16444
ABUW_RS18890	dnaK	molecular chaperone DnaK	-	-1.49621	-2.30866
ABUW_RS17805	-	accessory factor UbiK family protein	-	-1.50113	-1.42225
ABUW_RS18725	-	thiol:disulfide interchange protein DsbA/DsbL	-	-1.5112	-1.83209
ABUW_RS02575	-	hypothetical protein	-	-1.54458	-1.50098
ABUW_RS01145	-	DNA/RNA non-specific endonuclease	-	-1.60192	-1.9176
ABUW_RS08905	-	2-C-methyl-D-erythritol 4-phosphate cytidylyltransferase	-	-1.60337	-2.07672
ABUW_RS11920	-	AMP-binding protein	-	-1.6153	-1.67105
ABUW_RS08625	pfkB	1-phosphofructokinase	-	-1.62547	-1.99637
ABUW_RS13185	-	beta-ketoacyl-ACP synthase III	-	-1.62882	-2.48514
ABUW_RS18735	-	HAD-IA family hydrolase	-	-1.66511	-1.78476
ABUW_RS05040	-	Do family serine endopeptidase	-	-1.67103	-1.56291
ABUW_RS10280	-	NAD(P)H-dependent oxidoreductase	-	-1.6895	-1.34727
ABUW_RS00750	ftsZ	cell division protein FtsZ	-	-1.71104	-2.03333
ABUW_RS18820	-	NAD(P)H-dependent oxidoreductase	-	-1.73313	-2.41614
ABUW_RS03170	-	DUF934 domain-containing protein	-	-1.77646	-2.31361
ABUW_RS11460	msrB	peptide-methionine (R)-S-oxide reductase MsrB	-	-1.77864	-3.06083
ABUW_RS00895	-	hypothetical protein	-	-1.78726	-2.29296
ABUW_RS17620	phoU	phosphate signaling complex protein PhoU	-	-1.81083	-1.60093
ABUW_RS08975	-	hypothetical protein	-	-1.89565	-1.65057
ABUW_RS15340	-	hypothetical protein	-	-1.89949	-1.7522
ABUW_RS04975	dapD	2,3,4,5-tetrahydropyridine-2,6-dicarboxylate N-succinyltransferase	-	-1.9068	-2.2733
ABUW_RS11465	-	pyridoxal phosphate-dependent aminotransferase	-	-1.91024	-2.70744
ABUW_RS07070	-	GatB/YqeY domain-containing protein	-	-1.94179	-1.97032
ABUW_RS15270	-	5'-methylthioadenosine/S-adenosylhomocysteine nucleosidase	-	-1.94872	-1.69929
ABUW_RS10720	hscB	Fe-S protein assembly co-chaperone HscB	-	-2.00144	-2.7882
ABUW_RS06085	-	hypothetical protein	-	-2.00509	-1.84142
ABUW_RS16990	-	GFA family protein	-	-2.0051	-2.43727
ABUW_RS15730	-	hypothetical protein	-	-2.00735	-1.57357
ABUW_RS11475	-	type II asparaginase	-	-2.00847	-2.76144
ABUW_RS02620	tgt	tRNA guanosine(34) transglycosylase Tgt	-	-2.01428	-3.06618
ABUW_RS00890	-	response regulator transcription factor	-	-2.01542	-2.37742
ABUW_RS11030	-	peptidylprolyl isomerase	-	-2.01561	-2.04308
ABUW_RS17090	-	Hsp33 family molecular chaperone HslO	-	-2.02568	-1.7844
ABUW_RS15005	lolB	outer membrane lipoprotein LolB	-	-2.03133	-1.06238
ABUW_RS01530	gmk	guanylate kinase	-	-2.04862	-1.00223
ABUW_RS08505	-	tetratricopeptide repeat protein	-	-2.0586	-1.80786
ABUW_RS14805	-	hypothetical protein	-	-2.10559	-2.94845
ABUW_RS05510	-	gamma carbonic anhydrase family protein	-	-2.13056	-2.13022
ABUW_RS05310	-	insulinase family protein	-	-2.13251	-1.83869
ABUW_RS18670	-	FKBP-type peptidyl-prolyl cis-trans isomerase	-	-2.14474	-2.53464
ABUW_RS08485	-	OmpH family outer membrane protein	-	-2.16683	-1.77124
ABUW_RS01290	-	hypothetical protein	-	-2.18137	-1.37807
ABUW_RS03225	typA	translational GTPase TypA	-	-2.19247	-2.66385
ABUW_RS03905	-	hypothetical protein	-	-2.20933	-2.03598
ABUW_RS04245	-	rhodanese-related sulfurtransferase	-	-2.21721	-2.79254
ABUW_RS08215	murB	UDP-N-acetylmuramate dehydrogenase	-	-2.21918	-1.95368
ABUW_RS02540	trxC	thioredoxin TrxC	-	-2.23068	-2.1153
ABUW_RS08200	-	iron-containing alcohol dehydrogenase	-	-2.27087	-2.35822
ABUW_RS04225	-	DUF493 domain-containing protein	-	-2.27705	-2.82042
ABUW_RS03680	-	helix-turn-helix domain-containing protein	-	-2.28109	-2.3735
ABUW_RS01740	astE	succinylglutamate desuccinylase	-	-2.30136	-2.50863
ABUW_RS16835	leuD	3-isopropylmalate dehydratase small subunit	-	-2.30773	-2.91746
ABUW_RS09185	-	alpha/beta hydrolase	-	-2.33811	-2.17666
ABUW_RS08255	-	hypothetical protein	-	-2.33907	-1.95323
ABUW_RS11020	-	phosphotransferase	-	-2.38531	-1.866
ABUW_RS03560	thrH	bifunctional phosphoserine phosphatase/homoserine phosphotransferase ThrH	-	-2.38559	-2.90289
ABUW_RS04645	-	4-phosphoerythronate dehydrogenase	-	-2.39003	-1.6216
ABUW_RS05025	-	dTMP kinase	-	-2.43868	-1.92397
ABUW_RS18740	-	YciK family oxidoreductase	-	-2.4641	-1.28455
ABUW_RS19600	-	sel1 repeat family protein	-	-2.46663	-2.90525
ABUW_RS04650	genX	EF-P lysine aminoacylase GenX	-	-2.48608	-2.87535
ABUW_RS13010	-	DUF4142 domain-containing protein	-	-2.48706	-3.4095
ABUW_RS13820	nudC	NAD(+) diphosphatase	-	-2.4984	-3.19539
ABUW_RS11220	bioB	biotin synthase BioB	-	-2.60644	-3.08959
ABUW_RS12885	-	hypothetical protein	-	-2.64347	-2.38402
ABUW_RS19140	-	ParA family protein	-	-2.66566	-2.15766
ABUW_RS14370	pgaB	poly-beta-1,6-N-acetyl-D-glucosamine N-deacetylase PgaB	-	-2.66651	-2.77565
ABUW_RS09995	-	hypothetical protein	-	-2.66804	-2.26539
ABUW_RS11455	-	glutathione peroxidase	-	-2.67133	-2.83214
ABUW_RS14705	-	YggS family pyridoxal phosphate-dependent enzyme	-	-2.68768	-1.77555
ABUW_RS08680	-	aspartate aminotransferase family protein	-	-2.69016	-3.44275
ABUW_RS00960	tenA	thiaminase II	-	-2.69917	-2.25966
ABUW_RS10925	ung	uracil-DNA glycosylase	-	-2.74102	-3.49945
ABUW_RS12685	-	hypothetical protein	-	-2.7527	-2.40696
ABUW_RS02995	-	response regulator	-	-2.75522	-3.6784
ABUW_RS06505	-	serine hydroxymethyltransferase	-	-2.75601	-3.53792
ABUW_RS04970	queE	7-carboxy-7-deazaguanine synthase QueE	-	-2.75782	-2.87742
ABUW_RS00055	erpA	iron-sulfur cluster insertion protein ErpA	-	-2.77835	-2.89423
ABUW_RS00565	-	glutamate--cysteine ligase	-	-2.78175	-2.81551
ABUW_RS13880	-	FAD-dependent monooxygenase	-	-2.80134	-2.51193
ABUW_RS05170	cgtA	Obg family GTPase CgtA	-	-2.80626	-3.22528
ABUW_RS00335	-	VOC family protein	-	-2.80955	-2.49436
ABUW_RS18685	-	carboxylating nicotinate-nucleotide diphosphorylase	-	-2.82873	-2.56149
ABUW_RS01855	ribA	GTP cyclohydrolase II	-	-2.85286	-3.29192
ABUW_RS00125	fmt	methionyl-tRNA formyltransferase	-	-2.86388	-3.09421
ABUW_RS05880	-	gamma-glutamyl-gamma-aminobutyrate hydrolase family protein	-	-2.86566	-2.84726
ABUW_RS07870	nfsB	oxygen-insensitive NAD(P)H nitroreductase	-	-2.87978	-3.62511
ABUW_RS06830	-	helix-turn-helix domain-containing protein	-	-2.8827	-2.9442
ABUW_RS02280	miaB	tRNA (N6-isopentenyl adenosine(37)-C2)-methylthiotransferase MiaB	-	-2.90926	-1.6024
ABUW_RS04900	ruvB	Holliday junction branch migration DNA helicase RuvB	-	-2.92166	-2.94103
ABUW_RS03495	-	hypothetical protein	-	-2.95288	-3.04253
ABUW_RS17775	-	riboflavin synthase	-	-2.95465	-1.59501
ABUW_RS05435	-	aldehyde dehydrogenase family protein	-	-2.9724	-4.62185
ABUW_RS07750	-	DUF2799 domain-containing protein	-	-2.99926	-2.30698
ABUW_RS05395	fabR	HTH-type transcriptional repressor FabR	-	-3.0031	-2.10428
ABUW_RS11085	-	DUF2058 domain-containing protein	-	-3.03467	-3.17621
ABUW_RS17315	-	YqgE/AlgH family protein	-	-3.03734	-2.82345
ABUW_RS01410	-	hypothetical protein	-	-3.05137	-2.38729
ABUW_RS12405	-	DUF333 domain-containing protein	-	-3.0545	-1.35318
ABUW_RS10710	iscU	Fe-S cluster assembly scaffold IscU	-	-3.05489	-2.53915
ABUW_RS16455	nagZ	beta-N-acetylhexosaminidase	-	-3.05791	-3.44957
ABUW_RS10075	-	isochorismatase family protein	-	-3.06343	-2.45242
ABUW_RS16420	pilW	type IV pilus biogenesis/stability protein PilW	-	-3.08976	-2.86714
ABUW_RS10975	kdsB	3-deoxy-manno-octulosonate cytidylyltransferase	-	-3.10702	-3.74193
ABUW_RS14050	-	hypothetical protein	-	-3.11595	-2.60763
ABUW_RS06185	-	helix-turn-helix domain-containing protein	-	-3.13021	-3.18535
ABUW_RS14445	-	homocysteine S-methyltransferase family protein	-	-3.15009	-3.03534
ABUW_RS01065	-	hypothetical protein	-	-3.15101	-2.69934
ABUW_RS16840	leuC	3-isopropylmalate dehydratase large subunit	-	-3.16567	-3.13428
ABUW_RS05095	-	SDR family oxidoreductase	-	-3.198	-2.15861
ABUW_RS04170	lolA	outer membrane lipoprotein chaperone LolA	-	-3.20797	-3.37407
ABUW_RS14055	-	DUF2239 family protein	-	-3.20999	-1.91958
ABUW_RS13315	-	M48 family metallopeptidase	-	-3.21394	-1.38101
ABUW_RS04950	-	peroxiredoxin	-	-3.21466	-3.13401
ABUW_RS18965	guaD	guanine deaminase	-	-3.22526	-4.31023
ABUW_RS08760	-	adenosine kinase	-	-3.22878	-2.38665
ABUW_RS13290	-	peptidoglycan DD-metalloendopeptidase family protein	-	-3.24845	-2.13679
ABUW_RS03285	-	SRPBCC family protein	-	-3.25677	-2.36382
ABUW_RS04500	-	co-chaperone GroES	-	-3.27151	-2.86178
ABUW_RS12620	-	hypothetical protein	-	-3.27546	-2.7383
ABUW_RS17785	ribD	bifunctional diaminohydroxyphosphoribosylaminopyrimidine deaminase/5-amino-6-(5-phosphoribosylamino)uracil reductase RibD	-	-3.28356	-2.57337
ABUW_RS15770	hisD	histidinol dehydrogenase	-	-3.29505	-4.02828
ABUW_RS01895	-	ABC transporter substrate-binding protein	-	-3.30271	-3.32907
ABUW_RS01395	-	UDP-N-acetylmuramoyl-L-alanyl-D-glutamate--2,6-diaminopimelate ligase	-	-3.30819	-4.18909
ABUW_RS04610	-	nitroreductase family protein	-	-3.33112	-3.60855
ABUW_RS10490	-	HIT family protein	-	-3.37254	-3.19137
ABUW_RS13310	-	NADP(H)-dependent aldo-keto reductase	-	-3.3841	-2.63768
ABUW_RS17160	ubiE	bifunctional demethylmenaquinone methyltransferase/2-methoxy-6-polyprenyl-1,4-benzoquinol methylase UbiE	-	-3.3991	-2.47644
ABUW_RS05305	-	PhzF family phenazine biosynthesis protein	-	-3.42391	-3.26218
ABUW_RS05195	-	nitronate monooxygenase	-	-3.42908	-2.17625
ABUW_RS00205	dkgB	2,5-didehydrogluconate reductase DkgB	-	-3.43481	-1.90724
ABUW_RS16625	thyA	thymidylate synthase	-	-3.45544	-3.25824
ABUW_RS06180	-	hypothetical protein	-	-3.46338	-2.69094
ABUW_RS05210	wecB	UDP-N-acetylglucosamine 2-epimerase (non-hydrolyzing)	-	-3.46437	-3.1775
ABUW_RS12890	-	hypothetical protein	-	-3.46701	-3.55458
ABUW_RS05120	-	pyridoxal phosphate-dependent aminotransferase	-	-3.49271	-2.32451
ABUW_RS01970	-	flavohemoprotein	-	-3.49968	-4.17593
ABUW_RS11160	-	OsmC family protein	-	-3.51874	-2.38901
ABUW_RS08445	rimO	30S ribosomal protein S12 methylthiotransferase RimO	-	-3.52053	-2.35581
ABUW_RS04365	-	universal stress protein	-	-3.53144	-2.94041
ABUW_RS05975	metF	methylenetetrahydrofolate reductase [NAD(P)H]	-	-3.55245	-4.2961
ABUW_RS10425	-	hypothetical protein	-	-3.56351	-2.38278
ABUW_RS00695	-	arsenate reductase	-	-3.56409	-3.4423
ABUW_RS14815	-	DNA translocase FtsK	-	-3.56512	-4.04065
ABUW_RS10905	-	(d)CMP kinase	-	-3.58773	-2.45762
ABUW_RS10960	-	TatD family hydrolase	-	-3.59277	-3.85554
ABUW_RS18875	-	MBL fold metallo-hydrolase	-	-3.59664	-2.71135
ABUW_RS04960	-	hypothetical protein	-	-3.59679	-2.19759
ABUW_RS07800	-	hypothetical protein	-	-3.61756	-1.80591
ABUW_RS15780	murA	UDP-N-acetylglucosamine 1-carboxyvinyltransferase	-	-3.61909	-4.53419
ABUW_RS10510	-	DUF2797 domain-containing protein	-	-3.6316	-2.95506
ABUW_RS01220	hisH	imidazole glycerol phosphate synthase subunit HisH	-	-3.63368	-3.08595
ABUW_RS10860	-	malate synthase G	-	-3.6363	-4.9499
ABUW_RS01850	hemF	oxygen-dependent coproporphyrinogen oxidase	-	-3.63802	-2.41768
ABUW_RS09985	-	DUF4882 family protein	-	-3.64072	-2.52188
ABUW_RS15640	nadA	quinolinate synthase NadA	-	-3.65639	-3.78893
ABUW_RS13890	-	UPF0149 family protein	-	-3.67437	-3.29519
ABUW_RS04675	lysA	diaminopimelate decarboxylase	-	-3.7004	-2.46857
ABUW_RS01910	-	TIGR00730 family Rossman fold protein	-	-3.73167	-4.28521
ABUW_RS12385	-	4-hydroxyproline epimerase	-	-3.76478	-3.3835
ABUW_RS08685	-	CBS domain-containing protein	-	-3.76696	-3.5728
ABUW_RS10545	-	3-deoxy-7-phosphoheptulonate synthase	-	-3.76942	-3.24772
ABUW_RS00690	-	DUF2147 domain-containing protein	-	-3.77514	-3.33758
ABUW_RS05810	-	uroporphyrinogen decarboxylase	-	-3.77707	-4.13983
ABUW_RS16695	-	hypothetical protein	-	-3.80518	-4.76663
ABUW_RS02255	-	DUF3108 domain-containing protein	-	-3.83003	-4.06747
ABUW_RS18260	-	pirin family protein	-	-3.84342	-2.61734
ABUW_RS00815	pdxH	pyridoxamine 5'-phosphate oxidase	-	-3.86571	-3.6269
ABUW_RS01175	hisF	imidazole glycerol phosphate synthase subunit HisF	-	-3.86648	-2.86619
ABUW_RS09695	-	hypothetical protein	-	-3.86729	-3.18947
ABUW_RS16500	-	acetate kinase	-	-3.87597	-4.96279
ABUW_RS11315	-	YebC/PmpR family DNA-binding transcriptional regulator	-	-3.87949	-5.16448
ABUW_RS03060	-	tryptophan synthase subunit alpha	-	-3.91708	-4.34843
ABUW_RS04150	-	polyprenyl synthetase family protein	-	-3.92302	-3.48124
ABUW_RS13830	-	BON domain-containing protein	-	-3.96105	-2.52769
ABUW_RS14790	minC	septum site-determining protein MinC	-	-3.98447	-4.24725
ABUW_RS11940	-	enoyl-CoA hydratase/isomerase family protein	-	-3.98776	-3.85532
ABUW_RS17380	-	hypothetical protein	-	-3.99368	-2.59105
ABUW_RS14585	-	Fic family protein	-	-3.99801	-4.16822
ABUW_RS02250	-	xanthine phosphoribosyltransferase	-	-3.9989	-3.70887
ABUW_RS08890	eno	phosphopyruvate hydratase	-	-4.00247	-4.78221
ABUW_RS04755	serC	3-phosphoserine/phosphohydroxythreonine transaminase	-	-4.01171	-3.12668
ABUW_RS16570	rdgB	RdgB/HAM1 family non-canonical purine NTP pyrophosphatase	-	-4.01231	-4.03427
ABUW_RS06675	-	aminoacyl-histidine dipeptidase	-	-4.01672	-3.25542
ABUW_RS15890	-	pyrroline-5-carboxylate reductase	-	-4.01751	-4.07086
ABUW_RS06690	yaaA	peroxide stress protein YaaA	-	-4.02229	-3.9195
ABUW_RS17800	glnK	P-II family nitrogen regulator	-	-4.03237	-3.63071
ABUW_RS13935	-	META and DUF4377 domain-containing protein	-	-4.03726	-2.47692
ABUW_RS11730	yghU	glutathione-dependent disulfide-bond oxidoreductase	-	-4.07138	-2.56467
ABUW_RS01670	-	superoxide dismutase family protein	-	-4.07888	-1.22189
ABUW_RS14800	minE	cell division topological specificity factor MinE	-	-4.07927	-3.86171
ABUW_RS17675	-	UDP-N-acetylmuramoyl-L-alanine--D-glutamate ligase	-	-4.08436	-3.10357
ABUW_RS10885	pyrF	orotidine-5'-phosphate decarboxylase	-	-4.09565	-3.25632
ABUW_RS18545	-	aspartate/tyrosine/aromatic aminotransferase	-	-4.10377	-4.39217
ABUW_RS15765	-	histidinol-phosphate transaminase	-	-4.10404	-4.2941
ABUW_RS04965	queC	7-cyano-7-deazaguanine synthase QueC	-	-4.10638	-4.30655
ABUW_RS17710	-	threonine synthase	-	-4.12058	-3.1969
ABUW_RS14685	-	VOC family protein	-	-4.15643	-3.76879
ABUW_RS13195	ahpC	peroxiredoxin	-	-4.16519	-2.74984
ABUW_RS18570	-	phosphomannomutase/phosphoglucomutase	-	-4.20561	-4.08106
ABUW_RS03375	dapE	succinyl-diaminopimelate desuccinylase	-	-4.21183	-3.41089
ABUW_RS07495	prmA	50S ribosomal protein L11 methyltransferase	-	-4.22226	-3.41433
ABUW_RS09720	-	hypothetical protein	-	-4.22526	-2.72672
ABUW_RS14240	-	galactose mutarotase	-	-4.2439	-2.45675
ABUW_RS13300	-	OsmC family protein	-	-4.25371	-3.18122
ABUW_RS04515	-	MBL fold metallo-hydrolase	-	-4.25483	-3.71561
ABUW_RS12805	-	universal stress protein	-	-4.28145	-3.0286
ABUW_RS11440	dapC	succinyldiaminopimelate transaminase	-	-4.28168	-4.91722
ABUW_RS13370	-	adenosine deaminase	-	-4.29004	-3.00916
ABUW_RS07035	-	quinone-dependent dihydroorotate dehydrogenase	-	-4.29247	-4.74423
ABUW_RS00735	-	D-alanine--D-alanine ligase	-	-4.31603	-3.08368
ABUW_RS13305	crp	cAMP-activated global transcriptional regulator CRP	-	-4.31902	-5.79881
ABUW_RS02530	-	TIGR01244 family phosphatase	-	-4.32025	-3.72363
ABUW_RS06685	-	hydrolase	-	-4.33256	-2.7959
ABUW_RS04760	-	hypothetical protein	-	-4.36414	-3.79444
ABUW_RS01615	-	hemerythrin domain-containing protein	-	-4.39701	-2.96963
ABUW_RS00490	-	hypothetical protein	-	-4.42394	-3.64919
ABUW_RS18110	-	peptide deformylase	-	-4.42905	-4.11792
ABUW_RS18815	-	peptidylprolyl isomerase	-	-4.43945	-3.84559
ABUW_RS05830	-	class C extended-spectrum beta-lactamase ADC-11	-	-4.46439	-4.07487
ABUW_RS09990	-	S-(hydroxymethyl)glutathione dehydrogenase/class III alcohol dehydrogenase	-	-4.47337	-3.24631
ABUW_RS01455	aroB	3-dehydroquinate synthase	-	-4.47492	-4.13442
ABUW_RS17595	hemC	hydroxymethylbilane synthase	-	-4.48868	-3.44908
ABUW_RS11350	-	glutathione S-transferase	-	-4.4899	-2.13122
ABUW_RS00665	-	ankyrin repeat domain-containing protein	-	-4.50136	-3.10861
ABUW_RS12850	-	HAD-IIIA family hydrolase	-	-4.52922	-2.36116
ABUW_RS18050	cysK	cysteine synthase A	-	-4.52934	-2.8301
ABUW_RS03280	-	folate-binding protein YgfZ	-	-4.56967	-3.38789
ABUW_RS01735	astB	N-succinylarginine dihydrolase	-	-4.57465	-3.34588
ABUW_RS18640	wecB	UDP-N-acetylglucosamine 2-epimerase (non-hydrolyzing)	-	-4.58237	-3.94559
ABUW_RS10440	-	YbaB/EbfC family nucleoid-associated protein	-	-4.61124	-4.50445
ABUW_RS05765	basF	acinetobactin biosynthesis bifunctional isochorismatase/aryl carrier protein BasF	-	-4.61212	-4.83909
ABUW_RS02765	-	carbapenem-hydrolyzing class D beta-lactamase OXA-23	-	-4.6171	-2.43249
ABUW_RS14145	-	carbonic anhydrase	-	-4.63944	-3.16425
ABUW_RS14795	minD	septum site-determining protein MinD	-	-4.64004	-5.26366
ABUW_RS01720	-	aspartate aminotransferase family protein	-	-4.64979	-3.78529
ABUW_RS13360	-	hypothetical protein	-	-4.66853	-3.52335
ABUW_RS05860	trpC	indole-3-glycerol phosphate synthase TrpC	-	-4.67949	-4.04582
ABUW_RS06735	-	nitroreductase	-	-4.68194	-4.01573
ABUW_RS06075	mltB	lytic murein transglycosylase B	-	-4.68804	-5.274
ABUW_RS00460	nusB	transcription antitermination factor NusB	-	-4.73767	-3.60441
ABUW_RS13870	-	hypothetical protein	-	-4.75482	-5.50113
ABUW_RS01535	ispH	4-hydroxy-3-methylbut-2-enyl diphosphate reductase	-	-4.77081	-3.35587
ABUW_RS14095	-	FAD-dependent oxidoreductase	-	-4.82904	-4.19685
ABUW_RS04810	purM	phosphoribosylformylglycinamidine cyclo-ligase	-	-4.83395	-3.6643
ABUW_RS06090	queF	NADPH-dependent 7-cyano-7-deazaguanine reductase QueF	-	-4.87974	-4.27682
ABUW_RS08715	-	nitroreductase family protein	-	-4.88037	-1.70252
ABUW_RS12700	-	hypothetical protein	-	-4.89852	-3.7805
ABUW_RS03260	-	NADH:flavin oxidoreductase/NADH oxidase	-	-4.90135	-5.80448
ABUW_RS18975	hpt	hypoxanthine phosphoribosyltransferase	-	-4.90324	-3.98147
ABUW_RS10585	-	acetyltransferase	-	-4.90554	-4.55175
ABUW_RS03605	hchA	protein deglycase HchA	-	-4.94317	-2.93963
ABUW_RS11430	purT	formate-dependent phosphoribosylglycinamide formyltransferase	-	-4.95318	-4.83017
ABUW_RS05370	hemL	glutamate-1-semialdehyde 2,1-aminomutase	-	-5.0569	-5.48332
ABUW_RS17415	-	DsbA family oxidoreductase	-	-5.0997	-4.44606
ABUW_RS08795	rpiA	ribose-5-phosphate isomerase RpiA	-	-5.11359	-3.12182
ABUW_RS17265	-	triose-phosphate isomerase	-	-5.17134	-3.64249
ABUW_RS04705	-	electron transfer flavoprotein subunit alpha	-	-5.19461	-4.11477
ABUW_RS10815	-	Zn-dependent oligopeptidase	-	-5.20249	-4.48098
ABUW_RS03090	-	peroxiredoxin	-	-5.2555	-1.81207
ABUW_RS01205	hisA	1-(5-phosphoribosyl)-5-[(5-phosphoribosylamino)methylideneamino]imidazole-4-carboxamide isomerase	-	-5.30469	-3.57889
ABUW_RS13235	trmB	tRNA (guanosine(46)-N7)-methyltransferase TrmB	-	-5.31154	-4.19417
ABUW_RS15050	-	aspartate 1-decarboxylase	-	-5.34311	-5.00653
ABUW_RS01400	murF	UDP-N-acetylmuramoyl-tripeptide--D-alanyl-D-alanine ligase	-	-5.36967	-4.17915
ABUW_RS18910	-	lytic murein transglycosylase	-	-5.405	-4.21294
ABUW_RS00255	-	dienelactone hydrolase family protein	-	-5.40768	-2.3387
ABUW_RS01515	-	RidA family protein	-	-5.43522	-1.92949
ABUW_RS15255	-	dCTP deaminase	-	-5.44247	-5.25299
ABUW_RS18440	-	RidA family protein	-	-5.45547	-4.35427
ABUW_RS06575	-	ferredoxin--NADP reductase	-	-5.47594	-4.79323
ABUW_RS18575	galE	UDP-glucose 4-epimerase GalE	-	-5.47638	-4.57668
ABUW_RS15095	fabD	ACP S-malonyltransferase	-	-5.50294	-4.01582
ABUW_RS14165	nfuA	Fe-S biogenesis protein NfuA	-	-5.54747	-4.29381
ABUW_RS10920	-	enoyl-CoA hydratase/isomerase family protein	-	-5.57046	-4.50021
ABUW_RS16055	cysM	cysteine synthase CysM	-	-5.5765	-3.26151
ABUW_RS19280	-	class A extended-spectrum beta-lactamase GES-11	-	-5.64996	-3.26391
ABUW_RS03310	-	YegP family protein	-	-5.6821	-3.31424
ABUW_RS08585	-	PQQ-dependent sugar dehydrogenase	-	-5.68721	-3.33017
ABUW_RS02555	-	YajQ family cyclic di-GMP-binding protein	-	-5.69308	-3.77423
ABUW_RS11345	-	amino acid ABC transporter substrate-binding protein	-	-5.72594	-1.67164
ABUW_RS17300	-	pyrimidine/purine nucleoside phosphorylase	-	-5.7858	-3.31879
ABUW_RS00705	pyrE	orotate phosphoribosyltransferase	-	-5.78983	-3.26629
ABUW_RS12860	-	cysteine--tRNA ligase	-	-5.79698	-5.2313
ABUW_RS03600	-	zinc-binding dehydrogenase	-	-5.84988	-5.23736
ABUW_RS15280	-	hypothetical protein	-	-5.8632	-1.47182
ABUW_RS13730	pyrC	dihydroorotase	-	-5.89712	-3.91886
ABUW_RS04935	-	enoyl-CoA hydratase/isomerase family protein	-	-5.94011	-5.06609
ABUW_RS15105	-	DUF177 domain-containing protein	-	-5.97608	-4.53806
ABUW_RS16490	eda	bifunctional 4-hydroxy-2-oxoglutarate aldolase/2-dehydro-3-deoxy-phosphogluconate aldolase	-	-5.996	-4.31863
ABUW_RS00830	prfB	peptide chain release factor 2 [exception=ribosomal slippage]	-	-6.01344	-4.8485
ABUW_RS04550	-	SCP2 sterol-binding domain-containing protein	-	-6.02505	-4.68888
ABUW_RS15450	bfmR	response regulator transcription factor BfmR	-	-6.04927	-2.04259
ABUW_RS03275	-	DsbC family protein	-	-6.08211	-4.64271
ABUW_RS17660	dksA	RNA polymerase-binding protein DksA	-	-6.08715	-3.60692
ABUW_RS16780	asd	aspartate-semialdehyde dehydrogenase	-	-6.19743	-3.30212
ABUW_RS04450	folD	bifunctional methylenetetrahydrofolate dehydrogenase/methenyltetrahydrofolate cyclohydrolase FolD	-	-6.20501	-3.87515
ABUW_RS05520	-	hypothetical protein	-	-6.27375	-3.08389
ABUW_RS05480	-	BapA prefix-like domain-containing protein	-	-6.27782	-4.35173
ABUW_RS18600	-	DegT/DnrJ/EryC1/StrS aminotransferase family protein	-	-6.28667	-3.83797
ABUW_RS15520	-	methionine synthase	-	-6.39517	-4.68749
ABUW_RS15645	argJ	bifunctional glutamate N-acetyltransferase/amino-acid acetyltransferase ArgJ	-	-6.43257	-3.57076
ABUW_RS06040	-	elongation factor Ts	-	-6.4824	-3.70341
ABUW_RS05585	efp	elongation factor P	-	-6.49373	-2.98184
ABUW_RS17740	-	2,3-bisphosphoglycerate-independent phosphoglycerate mutase	-	-6.52021	-4.67774
ABUW_RS07475	purD	phosphoribosylamine--glycine ligase	-	-6.55192	-4.01929
ABUW_RS05805	-	murein L,D-transpeptidase	-	-6.72744	-5.97607
ABUW_RS00300	-	4-hydroxy-tetrahydrodipicolinate synthase	-	-6.75785	-3.06677
ABUW_RS16005	-	pantoate--beta-alanine ligase	-	-6.86945	-5.60757
ABUW_RS00045	-	hypothetical protein	-	-6.87627	-1.95567
ABUW_RS00290	purC	phosphoribosylaminoimidazolesuccinocarboxamide synthase	-	-6.93982	-4.01658
ABUW_RS00660	-	HPF/RaiA family ribosome-associated protein	-	-6.96458	-5.69633
ABUW_RS08095	-	universal stress protein	-	-6.99867	-3.56698
ABUW_RS08140	tal	transaldolase	-	-7.15564	-3.03265
ABUW_RS11390	ychF	redox-regulated ATPase YchF	-	-7.16348	-5.45081
ABUW_RS11155	-	polyisoprenoid-binding protein	-	-7.1885	-2.71141
ABUW_RS18150	-	glutathione peroxidase	-	-7.21247	-3.09506
ABUW_RS16430	ndk	nucleoside-diphosphate kinase	-	-7.30551	-4.21797
ABUW_RS05940	-	superoxide dismutase	-	-7.32153	-1.48633
ABUW_RS11045	-	phosphoglycerate kinase	-	-7.53727	-4.98354
ABUW_RS04855	-	class 1 fructose-bisphosphatase	-	-7.62583	-6.85611
ABUW_RS04700	-	electron transfer flavoprotein subunit beta/FixA family protein	-	-7.65508	-4.55574
ABUW_RS07880	-	peptidyl-prolyl cis-trans isomerase	-	-8.59758	-5.02597
ABUW_RS13955	adk	adenylate kinase	-	-8.77022	-3.87831
ABUW_RS09645	-	hypothetical protein	2.92647	-1.91301	-
ABUW_RS20195	-	hypothetical protein	2.29789	-1.4852	-
ABUW_RS11875	-	hypothetical protein	2.24139	-3.24007	-3.84107
ABUW_RS02560	-	sulfurtransferase	1.74922	-3.88444	-2.9482
ABUW_RS17615	-	oxidative damage protection protein	1.71681	-2.89698	-2.36459
ABUW_RS08455	frr	ribosome recycling factor	1.54163	-6.76687	-2.98232
ABUW_RS16640	msrA	peptide-methionine (S)-S-oxide reductase MsrA	1.43469	-2.65586	-2.56628
ABUW_RS15440	-	hypothetical protein	1.42393	-5.15362	-1.7624
ABUW_RS17435	-	DUF1311 domain-containing protein	1.20501	1.34744	2.14282
ABUW_RS00825	-	putative porin	1.20101	-2.18016	-
ABUW_RS19420	aph(3')-VI	APH(3')-VI family aminoglycoside O-phosphotransferase	1.19058	-2.3171	-3.13097
ABUW_RS08675	grxD	Grx4 family monothiol glutaredoxin	1.19049	-4.3106	-2.9225
ABUW_RS15910	trxA	thioredoxin	1.15596	-7.19886	-3.16425
ABUW_RS04375	greA	transcription elongation factor GreA	1.05556	-5.00472	-3.48888
ABUW_RS07805	-	DUF4198 domain-containing protein	-1.01788	-2.51244	-2.82936
ABUW_RS03555	-	phosphoadenylyl-sulfate reductase	-1.02296	-1.29341	-2.63963
ABUW_RS01260	ompR	two-component system response regulator OmpR	-1.03616	-5.59873	-4.79283
ABUW_RS13600	-	aspartate aminotransferase family protein	-1.04324	-3.55894	-3.32583
ABUW_RS01285	ettA	energy-dependent translational throttle protein EttA	-1.04748	-2.45351	-3.4302
ABUW_RS00810	glmM	phosphoglucosamine mutase	-1.05335	1.47432	-
ABUW_RS05790	basH	acinetobactin biosynthesis thioesterase BasH	-1.09683	-4.00772	-2.5522
ABUW_RS02175	-	M3 family metallopeptidase	-1.09963	-4.58204	-6.39835
ABUW_RS14105	-	hydrogen peroxide-inducible genes activator	-1.10129	-1.2949	-2.95053
ABUW_RS01730	astD	succinylglutamate-semialdehyde dehydrogenase	-1.10724	-4.82893	-5.23787
ABUW_RS02980	-	acyl-CoA dehydrogenase C-terminal domain-containing protein	-1.12415	1.22168	-
ABUW_RS05085	pdxJ	pyridoxine 5'-phosphate synthase	-1.1297	-2.01997	-
ABUW_RS07655	prfA	peptide chain release factor 1	-1.16297	-5.59378	-4.2581
ABUW_RS17540	trpE	anthranilate synthase component I	-1.18936	-4.07453	-4.4005
ABUW_RS00070	-	tyrosine--tRNA ligase	-1.19152	-3.92074	-4.70935
ABUW_RS14720	fur	ferric iron uptake transcriptional regulator	-1.21469	-4.72193	-3.0693
ABUW_RS18805	ileS	isoleucine--tRNA ligase	-1.22019	-2.04008	-2.42462
ABUW_RS16805	-	AraC family transcriptional regulator	-1.23548	-2.02634	-3.75403
ABUW_RS05760	entE	(2,3-dihydroxybenzoyl)adenylate synthase	-1.23765	-5.10735	-5.7751
ABUW_RS17705	-	homoserine dehydrogenase	-1.23872	-1.78401	-2.13227
ABUW_RS02295	-	malate dehydrogenase	-1.24133	-5.82988	-4.12072
ABUW_RS07955	pepN	aminopeptidase N	-1.27044	-1.51776	-4.28341
ABUW_RS15090	fabG	3-oxoacyl-ACP reductase FabG	-1.27137	-5.07459	-5.30272
ABUW_RS03035	trpB	tryptophan synthase subunit beta	-1.30268	-5.14222	-5.29342
ABUW_RS12400	-	dihydrodipicolinate synthase family protein	-1.31368	1.35761	-
ABUW_RS15115	-	threonylcarbamoyl-AMP synthase	-1.37455	-5.05545	-4.85127
ABUW_RS14875	-	beta-ketoacyl-ACP synthase II	-1.37532	-2.76897	-4.08313
ABUW_RS08710	ftsY	signal recognition particle-docking protein FtsY	-1.38511	-4.85611	-3.88222
ABUW_RS18245	-	SPOR domain-containing protein	-1.38633	-3.38707	-1.83096
ABUW_RS10655	-	AarF/ABC1/UbiB kinase family protein	-1.38976	-2.44632	-2.25112
ABUW_RS14855	fusA	elongation factor G	-1.40618	-3.97816	-4.64023
ABUW_RS08385	fumC	class II fumarate hydratase	-1.40938	1.05534	-
ABUW_RS15420	nuoC	NADH-quinone oxidoreductase subunit C/D	-1.41854	1.22639	-
ABUW_RS18530	prpC	2-methylcitrate synthase	-1.43165	2.01044	-
ABUW_RS05720	basB	acinetobactin non-ribosomal peptide synthetase subunit BasB	-1.43479	-5.19365	-5.51069
ABUW_RS13345	-	aspartate kinase	-1.44815	-6.4797	-5.71715
ABUW_RS14475	-	biliverdin-producing heme oxygenase	-1.46152	-2.61082	-3.32796
ABUW_RS18635	wecC	UDP-N-acetyl-D-mannosamine dehydrogenase	-1.46187	-1.33175	-2.13817
ABUW_RS03475	-	threonine ammonia-lyase	-1.48264	1.22829	-1.16299
ABUW_RS17960	-	long-chain-fatty-acid--CoA ligase	-1.51469	-2.03085	-4.13535
ABUW_RS16825	leuB	3-isopropylmalate dehydrogenase	-1.51993	-6.41715	-5.02672
ABUW_RS05710	bauF	acinetobactin utilization protein BauF	-1.55804	-6.13222	-5.07204
ABUW_RS18240	-	arginine--tRNA ligase	-1.57097	-2.11976	-2.21096
ABUW_RS16510	-	fumarate hydratase	-1.58243	-2.6674	-4.60484
ABUW_RS14030	-	isocitrate lyase	-1.62066	1.64008	-
ABUW_RS10390	trpB	tryptophan synthase subunit beta	-1.62405	-3.78863	-4.08096
ABUW_RS09285	-	PQQ-dependent sugar dehydrogenase	-1.66323	-4.33579	-4.33015
ABUW_RS13325	-	adenylosuccinate synthase	-1.67771	-2.71685	-3.85401
ABUW_RS00035	-	ATP-binding cassette domain-containing protein	-1.68551	-2.18505	-1.37664
ABUW_RS05110	-	PaaI family thioesterase	-1.69727	-2.02024	-1.86807
ABUW_RS05800	basJ	acinetobactin biosynthesis isochorismate synthase BasJ	-1.73778	-1.10432	-2.91218
ABUW_RS01975	-	DUF853 domain-containing protein	-1.74792	-6.37898	-5.86438
ABUW_RS10195	-	thiolase family protein	-1.76999	1.59001	-
ABUW_RS04480	-	phosphoenolpyruvate carboxykinase (GTP)	-1.85877	-5.34487	-5.35135
ABUW_RS15075	-	hydroxymethylpyrimidine/phosphomethylpyrimidine kinase	-1.88032	-3.48434	-2.5233
ABUW_RS15180	ligA	NAD-dependent DNA ligase LigA	-1.89308	-3.5107	-3.8213
ABUW_RS04315	trpS	tryptophan--tRNA ligase	-1.92974	-3.51665	-5.94806
ABUW_RS16650	-	MotA/TolQ/ExbB proton channel family protein	-1.94878	1.79876	-
ABUW_RS18915	-	5-(carboxyamino)imidazole ribonucleotide synthase	-1.97612	-6.82704	-5.7597
ABUW_RS04210	-	iron-containing alcohol dehydrogenase	-2.05663	-2.04534	-4.1002
ABUW_RS11425	-	tautomerase family protein	-2.09391	-2.22005	-1.94232
ABUW_RS13635	-	FAD-binding oxidoreductase	-2.10271	-3.28387	-3.33188
ABUW_RS00525	phoB	phosphate regulon transcriptional regulator PhoB	-2.16035	-2.55827	-2.39793
ABUW_RS16275	-	peptide chain release factor 3	-2.20623	-5.99779	-5.65882
ABUW_RS17310	recN	DNA repair protein RecN	-2.22434	-1.88498	-1.92983
ABUW_RS00745	ftsA	cell division protein FtsA	-2.2507	-2.69363	-2.93167
ABUW_RS10315	-	MBL fold metallo-hydrolase	-2.25299	-3.30069	-2.60871
ABUW_RS08515	recA	recombinase RecA	-2.27753	-2.15568	-3.84359
ABUW_RS16365	rsgA	ribosome small subunit-dependent GTPase A	-2.32764	-3.8651	-3.00581
ABUW_RS14205	metH	methionine synthase	-2.43752	-2.29861	-4.2488
ABUW_RS00700	xth	exodeoxyribonuclease III	-2.49502	-3.95812	-2.98598
ABUW_RS16505	pta	phosphate acetyltransferase	-2.85646	1.33868	-2.00685
ABUW_RS07595	-	kinase/pyrophosphorylase	-2.89484	-4.15633	-3.30206
ABUW_RS04005	prpF	2-methylaconitate cis-trans isomerase PrpF	-2.97391	-3.94619	-2.81996
ABUW_RS18525	acnD	Fe/S-dependent 2-methylisocitrate dehydratase AcnD	-3.10125	-1.80419	-5.23615
ABUW_RS09455	-	nicotinate phosphoribosyltransferase	-3.26422	-1.548	-3.56047
ABUW_RS14820	trxB	thioredoxin-disulfide reductase	-5.09993	-5.73263	-4.88995
