# Supplementary material for: Correlative proteomics identify the key roles of stress tolerance strategies in Acinetobacter baumannii in response to polymyxin and human macrophages
Source: PLoS Pathog. 2022 Mar 1;18(3):e1010308. doi: 10.1371/journal.ppat.1010308 (PMC8887720; doi:10.1371/journal.ppat.1010308)
Supplement: S4 Table — (XLSX) [file ppat.1010308.s007.xlsx]

## Sheet: S4 Table
S4 Table. List of AB5075-UW T26 transposon mutants used in functional studies.
	Gene Information			T26 Transposon Insertion Information
Item #	Locus	Name	Putative Function	Transposon Direction	Strand	Position in ORF (bp)	Primer Designed (5' to 3')
AB00860	ABUW_RS01520	spoT	bifunctional (p)ppGpp synthetase/guanosine-3',5'-bis(diphosphate) 3'-pyrophosphohydrolase	F	-	1666 (2106)	TTAGGCAGGCTTGCTACACC
AB01364	ABUW_RS02540	trxC	thioredoxin TrxC	F	+	82 (438)	CTTTATGCCAACAGCAGATAGC
AB03180	ABUW_RS05710	bauF	acinetobactin utilization protein BauF	F	-	371 (861)	GTATATCCAGAGCCAGTGCC
AB03186	ABUW_RS05720	basB	acinetobactin non-ribosomal peptide synthetase subunit BasB	R	-	1077 (2097)	TAAGCCAAATCGCATCAGTGG
AB03214	ABUW_RS05760	entE	(2,3-dihydroxybenzoyl)adenylate synthase	R	+	802 (1629)	AGAAGGATCTAATTGCCAGTCTG
AB03619	ABUW_RS06545	hisP	ABC transporter (pseudogene: nonfunctional due to in-frame stop codon)	F	+	376 (774)	ATACCTTTGGACCGATGGCC
AB06423	ABUW_RS11855	katE	catalase HPII	R	-	856 (2139)	GTCTTTGGAGTACTCGTAAATACG
AB07048	ABUW_RS13055	csp1	cold-shock protein	R	-	163 (216)	CAGTGAAGATAGTAGGGTTGC
AB08032	ABUW_RS14820	trxB	thioredoxin-disulfide reductase	F	+	431 (948)	GTCATATACTGTCCTGTAACCC
AB08469	ABUW_RS15750	filB	C39 family peptidase (pseudogene: nonfunctional due to partial sequence)	R	-	374 (765)	TGTACAATTAGGTTCGACACCAC
AB08544	ABUW_RS15910	trxA	thioredoxin	F	+	99 (327)	GTAGATCCACCACCAATGTC
AB08602	ABUW_RS16040	relA	bifunctional (p)ppGpp synthetase/guanosine-3',5'-bis(diphosphate) 3'-pyrophosphohydrolase	F	-	1472 (2307)	GCCTAATGATATTGCTCAACAGG
AB08816	ABUW_RS16375	grxC	glutaredoxin 3	F	+	129 (258)	GCGATAGCAAAGACTTCCGC
AB08978	ABUW_RS16650	exbB	MotA/TolQ/ExbB proton channel family protein	R	-	555 (621)	GTCAGCCACATTAAGCCTGC
AB08980	ABUW_RS16655	tonB	energy transducer TonB	R	-	27 (756)	CTATTGTGGCGTCATGCACG
AB09109	ABUW_RS16870	katG	catalase/peroxidase HPI	F	+	808 (2157)	TAAGGAGCTCATGCCATGCG
AB09537	ABUW_RS17660	dksA	RNA polymerase-binding protein DksA	F	+	1 (537)	CCACAAGTGTACAATTTAAGCCG
